# Supplementary material for: SensorDrop: A system to remotely detach individual sensors from wildlife tracking collars
Source: Ecol Evol. 2023 Jul 4;13(7):e10220. doi: 10.1002/ece3.10220 (PMC10318577; doi:10.1002/ece3.10220)
Supplement: Supplementary file 1 — Appendix S1 [file ECE3-13-e10220-s001.zip]

Archive with 2 entries (2 files):
- Figure S1.png
- supinfo.docx
